# Supplementary material for: Cross-Kingdom Analysis of Diversity, Evolutionary History, and Site Selection within the Eukaryotic Macrophage Migration Inhibitory Factor Superfamily
Source: Genes (Basel). 2019 Sep 24;10(10):740. doi: 10.3390/genes10100740 (PMC6826473; doi:10.3390/genes10100740)
Supplement: Supplementary file 1 [file genes-10-00740-s001.zip]

Archive with 9 entries (6 files):
- Michelet suppl/
- Michelet suppl/Michelet et al Supplementary figures.pdf
- __MACOSX/
- __MACOSX/Michelet suppl/
- __MACOSX/Michelet suppl/._Michelet et al Supplementary figures.pdf
- Michelet suppl/Table S1.pdf
- __MACOSX/Michelet suppl/._Table S1.pdf
- Michelet suppl/table S2 Genes┬á.docx
- __MACOSX/Michelet suppl/._table S2 Genes┬á.docx
